# Supplementary material for: The Effects of Patient-Reported Outcome Screening on the Survival of People with Cancer: A Systematic Review and Meta-Analysis
Source: Cancers (Basel). 2022 Nov 7;14(21):5470. doi: 10.3390/cancers14215470 (PMC9657884; doi:10.3390/cancers14215470)
Supplement: Supplementary file 1 [file cancers-14-05470-s001.zip]

Archive with 1 entries (1 files):
- cancers-1998221-supplementary.pdf
